# Supplementary material for: Copper-Doped Biphasic Calcium Phosphate Powders: Dopant Release, Cytotoxicity and Antibacterial Properties
Source: Materials (Basel). 2021 May 4;14(9):2393. doi: 10.3390/ma14092393 (PMC8124198; doi:10.3390/ma14092393)
Supplement: Supplementary file 1 [file materials-14-02393-s001.zip]

Archive with 1 entries (1 files):
- materials-1193556-supporting -for publish-update.pdf
